# Supplementary material for: Low pressure amide hydrogenation enabled by magnetocatalysis
Source: Nat Commun. 2025 Apr 11;16:3464. doi: 10.1038/s41467-025-58713-6 (PMC11992221; doi:10.1038/s41467-025-58713-6)
Supplement: Supplementary file 3 — Source Data [file 41467_2025_58713_MOESM3_ESM.xlsx]

## Sheet: Data Figure 4a
Data Figure 4a
Catalyst	Time (h)	H2 (bar)	Conversion (%)	Product 1a yield (%)	Standard Deviation
ICNPs@Pt/Al2O3	0.5	3	18.2	18.2	1.3
	1		64.7	64.7	11.9
	2		95.4	95.4	2.3
	4		>99	>99	-

## Sheet: Data Figure 4b
Data Figure 4a
Catalyst	Time (h)	H2 (bar)	Conversion (%)	Product 1a yield (%)	Standard Deviation
ICNPs@Pt/Al2O3	0.5	3	18.2	18.2	1.3
	0.5 (Switch OFF)		18.9	18.9	2.1
	1		64.7	64.7	11.9
	1 (Switch OFF)		61.8	61.8	10.7
	2		95.4	95.4	2.3
	2 (Switch OFF)		97.6	97.6	2

## Sheet: Data Figure 5h
Data Figure 5h
Catalyst	Experiment	H2 (bar)	Conversion (%)	Product 1a yield (%)	Standard Deviation
ICNPs@Pt/Al2O3	1	3	25.6	25.6	10.2
	2		23.8	23.8	6.2
	3		24.6	24.6	7.8
	4		22.4	22.4	6.2

## Sheet: Data Figure S2
Data Figure S2
m0H (mT)	M (A m2 kg-1)
0	-1.28647
30	11.6374
60	14.3393
90	15.945
120	17.0666
150	17.9104
180	18.5819
210	19.135
240	19.6031
270	20.0069
300	20.3603
330	20.6633
360	20.9353
390	21.1768
420	21.3961
450	21.594
480	21.7735
510	21.9391
540	22.0892
570	22.2276
600	22.3563
630	22.4741
660	22.5841
690	22.685
720	22.7789
750	22.8659
780	22.9474
810	23.0234
840	23.0956
870	23.1614
900	23.2232
930	23.2817
960	23.3368
990	23.3884
1010	23.4374
1040	23.4831
1070	23.5273
1100	23.5677
1130	23.6065
1160	23.6435
1190	23.6776
1220	23.7113
1250	23.7426
1280	23.7733
1310	23.8008
1340	23.8277
1370	23.8539
1400	23.8788
1430	23.9019
1460	23.9254
1490	23.9475
1520	23.9674
1550	23.9876
1580	24.0084
1610	24.0258
1640	24.0438
1670	24.061
1700	24.077
1730	24.0934
1760	24.1092
1790	24.1403
1820	24.1714
1850	24.1865
1880	24.2005
1910	24.2126
1940	24.227
1970	24.2383
2000	24.2503
2000	24.2482
1970	24.2382
1940	24.2256
1910	24.2123
1880	24.1982
1850	24.1849
1820	24.1698
1790	24.1559
1760	24.1391
1730	24.1235
1700	24.1078
1670	24.0915
1640	24.0727
1610	24.055
1580	24.0361
1550	24.0164
1520	23.9961
1490	23.9739
1460	23.9514
1430	23.9277
1400	23.9049
1370	23.8794
1340	23.854
1310	23.8255
1280	23.7962
1250	23.7653
1220	23.7342
1190	23.6997
1160	23.665
1130	23.6274
1100	23.5888
1070	23.5463
1040	23.5027
1010	23.4554
990	23.4056
960	23.3541
930	23.2974
900	23.238
870	23.1746
840	23.106
810	23.0337
780	22.9554
750	22.8729
720	22.7839
690	22.6877
660	22.5855
630	22.4739
600	22.3537
570	22.2235
540	22.0838
510	21.9314
480	21.766
450	21.5849
420	21.3869
390	21.1701
360	20.9303
330	20.6645
300	20.3671
270	20.0317
240	19.6493
210	19.2076
180	18.6848
150	18.0524
120	17.2575
90	16.2038
60	14.6694
30	12.0113
0	-5.23216
0	-5.26796
-30	-11.9036
-60	-14.4635
-90	-16.03
-120	-17.125
-150	-17.9564
-180	-18.62
-210	-19.1659
-240	-19.6252
-270	-20.0185
-300	-20.3623
-330	-20.6658
-360	-20.9358
-390	-21.1777
-420	-21.3945
-450	-21.5911
-480	-21.7706
-510	-21.9336
-540	-22.0833
-570	-22.2207
-600	-22.3486
-630	-22.467
-660	-22.5763
-690	-22.678
-720	-22.7719
-750	-22.8593
-780	-22.9408
-810	-23.0169
-840	-23.0893
-870	-23.1558
-900	-23.2183
-930	-23.2773
-960	-23.3315
-990	-23.3839
-1010	-23.4327
-1040	-23.479
-1070	-23.5216
-1100	-23.5628
-1130	-23.602
-1160	-23.6389
-1190	-23.6737
-1220	-23.7064
-1250	-23.7374
-1280	-23.7674
-1310	-23.7959
-1340	-23.8237
-1370	-23.8492
-1400	-23.8739
-1430	-23.8973
-1460	-23.92
-1490	-23.941
-1520	-23.962
-1550	-23.9822
-1580	-24.0019
-1610	-24.0205
-1640	-24.0379
-1670	-24.0552
-1700	-24.0712
-1730	-24.0871
-1760	-24.1029
-1790	-24.1184
-1820	-24.1331
-1850	-24.1481
-1880	-24.1604
-1910	-24.1739
-1940	-24.1873
-1970	-24.1994
-2000	-24.212
-2000	-24.2105
-1970	-24.1979
-1940	-24.1859
-1910	-24.1734
-1880	-24.1594
-1850	-24.145
-1820	-24.1299
-1790	-24.1153
-1760	-24.1017
-1730	-24.0839
-1700	-24.0667
-1670	-24.0497
-1640	-24.0336
-1610	-24.0154
-1580	-23.9968
-1550	-23.9769
-1520	-23.9564
-1490	-23.9354
-1460	-23.9132
-1430	-23.89
-1400	-23.8658
-1370	-23.8401
-1340	-23.815
-1310	-23.7874
-1280	-23.7573
-1250	-23.7281
-1220	-23.6959
-1190	-23.662
-1160	-23.6265
-1130	-23.5901
-1100	-23.5501
-1070	-23.5095
-1040	-23.4645
-1010	-23.4168
-990	-23.3684
-960	-23.3152
-930	-23.2595
-900	-23.1995
-870	-23.1364
-840	-23.0677
-810	-22.9961
-780	-22.9176
-750	-22.8349
-720	-22.7462
-690	-22.6508
-660	-22.5481
-630	-22.4378
-600	-22.3176
-570	-22.1882
-540	-22.0482
-510	-21.8959
-480	-21.7306
-450	-21.5499
-420	-21.3529
-390	-21.1358
-360	-20.8963
-330	-20.6313
-300	-20.3338
-270	-20
-240	-19.618
-210	-19.1756
-180	-18.6541
-150	-18.0226
-120	-17.2287
-90	-16.1741
-60	-14.6405
-30	-11.9687
0	5.48874
0	5.50967
30	11.9389
60	14.557
90	16.1029
120	17.1848
150	18.0075
180	18.6641
210	19.2058
240	19.6613
270	20.0531
300	20.3962
330	20.6998
360	20.9696
390	21.2117
420	21.4283
450	21.6267
480	21.8069
510	21.9704
540	22.1224
570	22.2613
600	22.3888
630	22.5077
660	22.6166
690	22.7183
720	22.8118
750	22.8998
780	22.982
810	23.0586
840	23.1304
870	23.1975
900	23.2594
930	23.3192
960	23.3747
990	23.4255
1010	23.4752
1040	23.5218
1070	23.5653
1100	23.6064
1130	23.646
1160	23.6826
1190	23.7178
1220	23.7503
1250	23.7814
1280	23.8105
1310	23.8386
1340	23.8667
1370	23.8928
1400	23.9174
1430	23.9418
1460	23.9645
1490	23.9863
1520	24.007
1550	24.0269
1580	24.0462
1610	24.0648
1640	24.0827
1670	24.0994
1700	24.117
1730	24.1327
1760	24.1482
1790	24.1635
1820	24.1779
1850	24.1925
1880	24.206
1910	24.2205
1940	24.2332
1970	24.2457
2000	24.2582

## Sheet: Data Figure S6
Data Figure S6
m0H (mT)	M (A m2 kg-1)
0	-1.28647
30	11.6374
60	14.3393
90	15.945
120	17.0666
150	17.9104
180	18.5819
210	19.135
240	19.6031
270	20.0069
300	20.3603
330	20.6633
360	20.9353
390	21.1768
420	21.3961
450	21.594
480	21.7735
510	21.9391
540	22.0892
570	22.2276
600	22.3563
630	22.4741
660	22.5841
690	22.685
720	22.7789
750	22.8659
780	22.9474
810	23.0234
840	23.0956
870	23.1614
900	23.2232
930	23.2817
960	23.3368
990	23.3884
1010	23.4374
1040	23.4831
1070	23.5273
1100	23.5677
1130	23.6065
1160	23.6435
1190	23.6776
1220	23.7113
1250	23.7426
1280	23.7733
1310	23.8008
1340	23.8277
1370	23.8539
1400	23.8788
1430	23.9019
1460	23.9254
1490	23.9475
1520	23.9674
1550	23.9876
1580	24.0084
1610	24.0258
1640	24.0438
1670	24.061
1700	24.077
1730	24.0934
1760	24.1092
1790	24.1403
1820	24.1714
1850	24.1865
1880	24.2005
1910	24.2126
1940	24.227
1970	24.2383
2000	24.2503
2000	24.2482
1970	24.2382
1940	24.2256
1910	24.2123
1880	24.1982
1850	24.1849
1820	24.1698
1790	24.1559
1760	24.1391
1730	24.1235
1700	24.1078
1670	24.0915
1640	24.0727
1610	24.055
1580	24.0361
1550	24.0164
1520	23.9961
1490	23.9739
1460	23.9514
1430	23.9277
1400	23.9049
1370	23.8794
1340	23.854
1310	23.8255
1280	23.7962
1250	23.7653
1220	23.7342
1190	23.6997
1160	23.665
1130	23.6274
1100	23.5888
1070	23.5463
1040	23.5027
1010	23.4554
990	23.4056
960	23.3541
930	23.2974
900	23.238
870	23.1746
840	23.106
810	23.0337
780	22.9554
750	22.8729
720	22.7839
690	22.6877
660	22.5855
630	22.4739
600	22.3537
570	22.2235
540	22.0838
510	21.9314
480	21.766
450	21.5849
420	21.3869
390	21.1701
360	20.9303
330	20.6645
300	20.3671
270	20.0317
240	19.6493
210	19.2076
180	18.6848
150	18.0524
120	17.2575
90	16.2038
60	14.6694
30	12.0113
0	-5.23216
0	-5.26796
-30	-11.9036
-60	-14.4635
-90	-16.03
-120	-17.125
-150	-17.9564
-180	-18.62
-210	-19.1659
-240	-19.6252
-270	-20.0185
-300	-20.3623
-330	-20.6658
-360	-20.9358
-390	-21.1777
-420	-21.3945
-450	-21.5911
-480	-21.7706
-510	-21.9336
-540	-22.0833
-570	-22.2207
-600	-22.3486
-630	-22.467
-660	-22.5763
-690	-22.678
-720	-22.7719
-750	-22.8593
-780	-22.9408
-810	-23.0169
-840	-23.0893
-870	-23.1558
-900	-23.2183
-930	-23.2773
-960	-23.3315
-990	-23.3839
-1010	-23.4327
-1040	-23.479
-1070	-23.5216
-1100	-23.5628
-1130	-23.602
-1160	-23.6389
-1190	-23.6737
-1220	-23.7064
-1250	-23.7374
-1280	-23.7674
-1310	-23.7959
-1340	-23.8237
-1370	-23.8492
-1400	-23.8739
-1430	-23.8973
-1460	-23.92
-1490	-23.941
-1520	-23.962
-1550	-23.9822
-1580	-24.0019
-1610	-24.0205
-1640	-24.0379
-1670	-24.0552
-1700	-24.0712
-1730	-24.0871
-1760	-24.1029
-1790	-24.1184
-1820	-24.1331
-1850	-24.1481
-1880	-24.1604
-1910	-24.1739
-1940	-24.1873
-1970	-24.1994
-2000	-24.212
-2000	-24.2105
-1970	-24.1979
-1940	-24.1859
-1910	-24.1734
-1880	-24.1594
-1850	-24.145
-1820	-24.1299
-1790	-24.1153
-1760	-24.1017
-1730	-24.0839
-1700	-24.0667
-1670	-24.0497
-1640	-24.0336
-1610	-24.0154
-1580	-23.9968
-1550	-23.9769
-1520	-23.9564
-1490	-23.9354
-1460	-23.9132
-1430	-23.89
-1400	-23.8658
-1370	-23.8401
-1340	-23.815
-1310	-23.7874
-1280	-23.7573
-1250	-23.7281
-1220	-23.6959
-1190	-23.662
-1160	-23.6265
-1130	-23.5901
-1100	-23.5501
-1070	-23.5095
-1040	-23.4645
-1010	-23.4168
-990	-23.3684
-960	-23.3152
-930	-23.2595
-900	-23.1995
-870	-23.1364
-840	-23.0677
-810	-22.9961
-780	-22.9176
-750	-22.8349
-720	-22.7462
-690	-22.6508
-660	-22.5481
-630	-22.4378
-600	-22.3176
-570	-22.1882
-540	-22.0482
-510	-21.8959
-480	-21.7306
-450	-21.5499
-420	-21.3529
-390	-21.1358
-360	-20.8963
-330	-20.6313
-300	-20.3338
-270	-20
-240	-19.618
-210	-19.1756
-180	-18.6541
-150	-18.0226
-120	-17.2287
-90	-16.1741
-60	-14.6405
-30	-11.9687
0	5.48874
0	5.50967
30	11.9389
60	14.557
90	16.1029
120	17.1848
150	18.0075
180	18.6641
210	19.2058
240	19.6613
270	20.0531
300	20.3962
330	20.6998
360	20.9696
390	21.2117
420	21.4283
450	21.6267
480	21.8069
510	21.9704
540	22.1224
570	22.2613
600	22.3888
630	22.5077
660	22.6166
690	22.7183
720	22.8118
750	22.8998
780	22.982
810	23.0586
840	23.1304
870	23.1975
900	23.2594
930	23.3192
960	23.3747
990	23.4255
1010	23.4752
1040	23.5218
1070	23.5653
1100	23.6064
1130	23.646
1160	23.6826
1190	23.7178
1220	23.7503
1250	23.7814
1280	23.8105
1310	23.8386
1340	23.8667
1370	23.8928
1400	23.9174
1430	23.9418
1460	23.9645
1490	23.9863
1520	24.007
1550	24.0269
1580	24.0462
1610	24.0648
1640	24.0827
1670	24.0994
1700	24.117
1730	24.1327
1760	24.1482
1790	24.1635
1820	24.1779
1850	24.1925
1880	24.206
1910	24.2205
1940	24.2332
1970	24.2457
2000	24.2582

## Sheet: Data Figure S8
Data Figure S8a
Catalyst	Cycle	H2 (bar)	Conversion (%)	Product 1a yield (%)
ICNPs@Pt/Al2O3	1	3	59.1	59.1
	2		59.3	59.3
	3		58.8	58.8
	4		57.7	57.7
	5		57.9	57.9
	6		56.8	56.8
	7		58.4	58.4
Data Figure S8b
Catalyst	Cycle	H2 (bar)	Conversion (%)	Product 1a yield (%)
ICNPs@Pt/Al2O3	1	3	99.5	99.5
	2		98.2	99.2
	3		98.7	98.7
	4		99.1	99.1
	5		97.3	97.3
